# Supplementary material for: Nexus between organizational citizenship behavior and psychological wellbeing: emotional intelligence as a pathway
Source: Front Psychol. 2024 Aug 21;15:1389253. doi: 10.3389/fpsyg.2024.1389253 (PMC11375798; doi:10.3389/fpsyg.2024.1389253)
Supplement: Supplementary file 1 [file Table_1.XLSX]

## Sheet: OCBData
SNO	OCB1	OCB2	OCB3	OCB4	OCB5	OCB6	PWB1	PWB2	PWB3	PWB4	PWB5	PWB6	PWB7	PWB8	EI1	EI2	EI3	EI4	EI5	EI6	EI7	OCBAV	PWBAV	EIAV	MCEI	OCBMC	interEIxinterOCB
R001	3	3	3	3	3	3	5	4	4	5	4	4	5	5	5	5	4	5	5	4	4	3	4.42857	4.57143	0.729929	0.1093	0.0797812
R002	3	4	2	3	2	3	3	3	2	2	3	2	2	2	3	3	3	3	3	3	3	2.8	2.42857	3	-0.8415	-0.0907	0.076324
R003	1	1	3	3	2	5	3	3	3	3	3	3	3	3	3	3	3	3	3	3	3	2	3	3	-0.8415	-0.8907	0.749524
R004	2	2	2	1	3	5	3	3	4	3	3	3	4	3	2	1	1	1	1	1	1	2	3.14286	1.14286	-2.69864	-0.8907	2.40368
R005	2	2	2	1	2	2	5	5	5	5	5	5	5	5	4	5	5	4	4	5	4	1.8	5	4.42857	0.587071	-1.0907	-0.640319
R006	2	1	3	2	3	5	5	5	5	5	5	5	2	5	5	5	5	2	5	5	5	2.2	5	4.57143	0.729929	-0.6907	-0.504162
R007	2	2	4	2	2	4	2	2	5	5	2	5	2	2	2	3	2	2	2	2	2	2.4	3.28571	2.14286	-1.69864	-0.4907	0.833524
R008	2	1	1	1	1	3	4	4	4	4	4	4	4	4	5	5	5	5	5	5	5	1.2	4	5	1.1585	-1.6907	-1.95868
R009	3	3	4	2	4	4	5	5	5	5	5	5	5	5	2	3	2	2	2	2	2	3.2	5	2.14286	-1.69864	0.3093	-0.52539
R010	2	1	1	1	2	2	5	5	5	2	2	5	2	5	5	5	5	5	5	5	5	1.4	4.14286	5	1.1585	-1.4907	-1.72698
R011	3	1	3	1	3	5	4	4	4	4	4	4	4	4	5	5	4	4	4	4	5	2.2	4	4.42857	0.587071	-0.6907	-0.40549
R012	3	5	5	4	4	3	4	3	3	3	3	3	3	4	4	5	4	4	4	4	4	4.2	3.28571	4.14286	0.301357	1.3093	0.394567
R013	4	4	4	4	4	4	3	2	3	2	3	3	2	3	4	3	3	3	3	3	3	4	2.71429	3.14286	-0.698643	1.1093	-0.775005
R014	4	3	4	2	4	4	4	4	4	4	4	4	4	4	5	5	4	4	4	4	4	3.4	4	4.28571	0.444214	0.5093	0.226238
R015	4	4	4	4	4	4	2	3	3	2	2	2	2	3	5	5	4	5	4	4	5	4	2.42857	4.57143	0.729929	1.1093	0.80971
R016	4	2	2	2	2	3	5	5	5	5	5	5	5	5	2	2	1	1	5	1	5	2.4	5	2.42857	-1.41293	-0.4907	0.693324
R017	4	4	3	4	5	4	4	4	4	4	4	4	4	4	4	5	4	4	4	4	4	4	4	4.14286	0.301357	1.1093	0.334295
R018	5	2	2	2	5	5	3	4	4	3	3	3	3	3	5	5	4	4	4	4	4	3.2	3.28571	4.28571	0.444214	0.3093	0.137395
R019	5	3	4	4	4	4	2	2	5	5	4	5	2	5	2	3	2	2	2	2	2	4	4	2.14286	-1.69864	1.1093	-1.8843
R020	3	3	3	4	4	4	3	3	3	3	3	3	2	3	4	4	2	3	5	4	2	3.4	3	3.42857	-0.412929	0.5093	-0.210305
R021	2	2	2	2	2	3	3	3	3	3	3	3	3	3	3	3	2	2	2	3	2	2	3	2.42857	-1.41293	-0.8907	1.2585
R022	4	3	4	4	5	2	3	3	3	3	3	3	3	3	5	5	2	5	5	5	5	4	3	4.57143	0.729929	1.1093	0.80971
R023	2	2	4	3	4	4	5	5	5	5	5	5	5	5	5	5	5	4	5	4	5	3	5	4.71429	0.872786	0.1093	0.0953955
R024	1	1	1	1	1	2	5	5	5	5	5	5	5	5	4	5	4	4	4	2	4	1	5	3.85714	0.0156429	-1.8907	-0.029576
R025	3	5	4	4	4	4	4	4	4	4	4	4	4	4	5	5	5	5	5	5	5	4	4	5	1.1585	1.1093	1.28512
R026	4	5	5	4	4	4	3	3	3	3	3	3	3	3	4	5	4	5	5	4	5	4.4	3	4.57143	0.729929	1.5093	1.10168
R027	3	2	4	2	4	2	5	5	5	5	5	5	5	5	5	5	5	4	4	5	5	3	5	4.71429	0.872786	0.1093	0.0953955
R028	2	2	2	2	4	2	5	5	5	5	5	5	5	5	4	5	4	4	4	4	4	2.4	5	4.14286	0.301357	-0.4907	-0.147876
R029	1	1	1	1	1	1	3	3	3	3	3	3	3	3	5	5	4	5	5	4	5	1	3	4.71429	0.872786	-1.8907	-1.65018
R030	4	3	3	3	4	4	3	3	3	3	3	3	3	3	5	5	4	5	5	4	5	3.4	3	4.71429	0.872786	0.5093	0.44451
R031	1	2	3	1	4	2	4	4	4	4	4	4	4	4	4	5	4	4	4	4	4	2.2	4	4.14286	0.301357	-0.6907	-0.208147
R032	1	1	1	1	3	3	4	4	4	4	4	4	4	4	5	5	4	4	4	4	5	1.4	4	4.42857	0.587071	-1.4907	-0.875147
R033	4	4	4	4	4	4	3	3	3	3	3	3	3	3	5	5	3	4	4	3	3	4	3	3.85714	0.0156429	1.1093	0.0173526
R034	2	2	2	2	3	2	4	4	4	4	4	4	4	4	5	5	5	5	5	5	5	2.2	4	5	1.1585	-0.6907	-0.800176
R035	4	4	4	4	4	4	2	4	4	2	2	2	2	4	1	1	1	1	1	1	1	4	2.85714	1	-2.8415	1.1093	-3.15208
R036	2	2	2	2	3	2	5	5	5	5	5	5	5	5	5	5	5	5	5	5	5	2.2	5	5	1.1585	-0.6907	-0.800176
R037	1	3	4	3	5	5	2	5	4	2	4	2	2	4	2	3	3	3	3	2	3	3.2	3.28571	2.71429	-1.12721	0.3093	-0.348647
R038	1	2	1	1	3	1	5	5	5	5	4	4	4	5	5	5	5	2	1	2	5	1.6	4.71429	3.57143	-0.270071	-1.2907	0.348581
R039	3	2	5	3	5	4	5	5	5	5	5	5	5	5	5	5	5	5	5	2	5	3.6	5	4.57143	0.729929	0.7093	0.517738
R040	2	2	5	1	3	2	3	3	3	3	3	3	3	3	3	3	2	2	2	3	2	2.6	3	2.42857	-1.41293	-0.2907	0.410738
R041	2	1	1	1	1	2	3	3	3	3	3	3	3	3	5	5	4	4	5	4	4	1.2	3	4.42857	0.587071	-1.6907	-0.992562
R042	3	3	4	2	5	3	3	3	3	3	3	3	3	3	5	5	5	5	2	5	5	3.4	3	4.57143	0.729929	0.5093	0.371753
R043	1	1	1	1	1	1	3	3	4	4	3	4	4	3	5	5	3	3	3	3	5	1	3.42857	3.85714	0.0156429	-1.8907	-0.029576
R044	1	1	4	2	3	4	3	2	2	2	3	2	2	2	2	3	3	3	3	3	3	2.2	2.28571	2.85714	-0.984357	-0.6907	0.679895
R045	2	2	3	4	5	5	4	4	5	5	5	4	5	4	5	5	4	4	5	4	4	3.2	4.42857	4.42857	0.587071	0.3093	0.181581
R046	3	5	5	4	4	3	2	1	5	1	2	5	2	5	3	4	3	2	2	2	2	4.2	3	2.57143	-1.27007	1.3093	-1.6629
R047	4	4	4	4	4	4	4	5	1	1	1	1	1	4	5	5	5	2	5	5	2	4	2.42857	4.14286	0.301357	1.1093	0.334295
R048	4	3	4	2	4	4	4	4	4	4	4	4	4	4	5	5	5	5	5	4	5	3.4	4	4.85714	1.01564	0.5093	0.517267
R049	4	4	4	4	4	4	2	3	3	3	2	2	2	2	4	5	4	4	4	4	4	4	2.42857	4.14286	0.301357	1.1093	0.334295
R050	4	2	2	2	2	3	4	4	4	4	4	4	4	4	4	4	5	4	4	4	4	2.4	4	4.14286	0.301357	-0.4907	-0.147876
R051	4	4	3	4	5	4	5	4	4	5	5	4	5	4	5	5	5	5	5	4	5	4	4.42857	4.85714	1.01564	1.1093	1.12665
R052	5	2	2	2	5	5	5	5	5	5	5	5	5	5	4	5	4	5	5	4	5	3.2	5	4.57143	0.729929	0.3093	0.225767
R053	3	3	4	4	4	4	2	2	5	2	2	2	5	2	3	1	2	1	1	2	2	3.6	2.42857	1.71429	-2.12721	0.7093	-1.50883
R054	3	3	3	4	4	4	4	4	4	4	4	4	4	4	5	5	5	4	5	5	5	3.4	4	4.85714	1.01564	0.5093	0.517267
R055	2	2	2	2	2	3	5	5	5	5	5	5	5	5	4	5	4	4	4	4	4	2	5	4.14286	0.301357	-0.8907	-0.268419
R056	4	3	4	4	5	2	4	5	5	4	4	4	4	4	4	5	4	4	4	4	4	4	4.28571	4.14286	0.301357	1.1093	0.334295
R057	2	2	4	3	4	4	4	4	4	4	4	4	4	4	5	5	5	5	2	5	5	3	4	4.57143	0.729929	0.1093	0.0797812
R058	1	1	1	1	1	2	4	4	4	4	4	4	4	4	4	5	4	4	4	4	4	1	4	4.14286	0.301357	-1.8907	-0.569776
R059	3	5	4	4	4	4	4	4	4	4	4	4	4	4	5	5	5	5	5	5	5	4	4	5	1.1585	1.1093	1.28512
R060	4	5	5	4	4	4	5	5	5	5	5	5	5	5	5	4	3	4	4	3	4	4.4	5	3.85714	0.0156429	1.5093	0.0236098
R061	3	2	4	2	4	2	3	3	3	3	3	3	3	3	2	3	2	2	2	2	2	3	3	2.14286	-1.69864	0.1093	-0.185662
R062	2	2	2	2	4	2	4	1	5	1	5	1	1	5	1	1	1	4	4	1	4	2.4	3.14286	2.28571	-1.55579	-0.4907	0.763424
R063	1	1	1	1	1	1	5	4	4	4	5	4	4	5	4	5	4	3	4	3	4	1	4.42857	3.85714	0.0156429	-1.8907	-0.029576
R064	4	3	3	3	4	4	5	5	5	5	5	5	5	5	5	5	5	5	5	5	5	3.4	5	5	1.1585	0.5093	0.590024
R065	1	2	3	1	4	2	4	4	4	4	4	4	4	4	5	5	5	5	5	5	5	2.2	4	5	1.1585	-0.6907	-0.800176
R066	1	1	1	1	3	3	3	3	3	3	3	3	3	3	5	5	4	4	4	5	4	1.4	3	4.42857	0.587071	-1.4907	-0.875147
R067	4	4	4	4	4	4	4	4	4	4	4	4	4	4	5	5	5	5	5	4	5	4	4	4.85714	1.01564	1.1093	1.12665
R068	2	2	2	2	3	2	3	3	3	3	3	3	3	3	5	5	5	5	5	5	5	2.2	3	5	1.1585	-0.6907	-0.800176
R069	4	4	4	4	4	4	5	5	5	5	5	5	5	5	5	5	5	5	5	2	5	4	5	4.57143	0.729929	1.1093	0.80971
R070	2	2	2	2	3	2	3	2	3	3	3	3	3	3	4	4	4	3	4	3	3	2.2	2.85714	3.57143	-0.270071	-0.6907	0.186538
R071	1	3	4	3	5	5	3	3	3	3	3	3	3	3	4	5	4	3	4	4	4	3.2	3	4	0.1585	0.3093	0.0490241
R072	1	2	1	1	3	1	3	2	3	3	3	2	3	3	4	5	4	5	4	4	5	1.6	2.71429	4.42857	0.587071	-1.2907	-0.757733
R073	3	2	5	3	5	4	5	5	5	5	5	5	5	5	5	5	2	5	2	5	5	3.6	5	4.14286	0.301357	0.7093	0.213753
R074	2	2	5	1	3	2	5	5	5	5	5	5	5	5	5	5	5	5	5	5	5	2.6	5	5	1.1585	-0.2907	-0.336776
R075	2	1	1	1	1	2	4	4	4	4	4	4	4	4	5	5	2	5	5	5	5	1.2	4	4.57143	0.729929	-1.6907	-1.23409
R076	3	3	4	2	5	3	5	4	4	5	4	4	4	4	4	5	4	4	4	4	4	3.4	4.28571	4.14286	0.301357	0.5093	0.153481
R077	1	1	1	1	1	1	5	5	5	5	5	5	5	5	5	5	5	5	5	5	5	1	5	5	1.1585	-1.8907	-2.19038
R078	1	1	4	2	3	4	3	3	3	3	3	3	3	3	4	5	4	5	5	4	4	2.2	3	4.42857	0.587071	-0.6907	-0.40549
R079	2	2	3	4	5	5	4	4	4	4	4	4	4	4	4	5	4	4	4	4	4	3.2	4	4.14286	0.301357	0.3093	0.0932098
R080	3	5	5	4	4	3	5	5	5	5	5	5	5	5	4	5	5	4	4	4	4	4.2	5	4.28571	0.444214	1.3093	0.58161
R081	4	4	4	4	4	4	4	4	4	4	4	4	4	4	4	5	4	4	4	4	4	4	4	4.14286	0.301357	1.1093	0.334295
R082	4	3	4	2	4	4	3	2	2	3	2	3	3	2	4	5	4	4	4	4	4	3.4	2.42857	4.14286	0.301357	0.5093	0.153481
R083	4	4	4	4	4	4	3	3	3	3	3	3	3	3	4	3	2	3	3	2	2	4	3	2.71429	-1.12721	1.1093	-1.25042
R084	4	2	2	2	2	3	4	4	4	4	4	4	4	4	3	3	3	3	3	3	3	2.4	4	3	-0.8415	-0.4907	0.412924
R085	4	4	3	4	5	4	5	5	5	5	5	5	5	5	4	5	5	3	3	5	4	4	5	4.14286	0.301357	1.1093	0.334295
R086	5	2	2	2	5	5	4	4	4	4	4	4	4	4	4	5	4	4	4	4	4	3.2	4	4.14286	0.301357	0.3093	0.0932098
R087	3	3	4	4	4	4	3	3	3	3	3	3	3	3	4	4	3	4	3	4	3	3.6	3	3.57143	-0.270071	0.7093	-0.191562
R088	3	3	3	4	4	4	4	4	4	4	4	4	4	4	5	5	5	4	5	4	4	3.4	4	4.57143	0.729929	0.5093	0.371753
R089	2	2	2	2	2	3	5	4	4	4	5	5	5	5	5	5	5	4	5	4	4	2	4.57143	4.57143	0.729929	-0.8907	-0.650147
R090	4	3	4	4	5	2	5	4	4	2	2	2	2	2	5	5	5	5	5	5	5	4	3	5	1.1585	1.1093	1.28512
R091	2	2	4	3	4	4	3	3	5	5	5	3	5	5	5	5	4	4	4	4	5	3	4.14286	4.42857	0.587071	0.1093	0.0641669
R092	1	1	1	1	1	2	4	4	5	5	5	4	4	5	5	5	4	5	5	5	5	1	4.57143	4.85714	1.01564	-1.8907	-1.92028
R093	3	5	4	4	4	4	3	3	3	3	3	3	3	3	4	3	3	3	3	3	4	4	3	3.28571	-0.555786	1.1093	-0.616533
R094	4	5	5	4	4	4	5	5	5	5	5	5	5	5	4	4	4	3	4	3	4	4.4	5	3.71429	-0.127214	1.5093	-0.192005
R095	3	2	4	2	4	2	2	2	3	2	2	2	2	2	4	5	4	5	4	4	5	3	2.14286	4.42857	0.587071	0.1093	0.0641669
R096	2	2	2	2	4	2	3	3	3	3	3	3	3	3	4	5	4	5	4	4	4	2.4	3	4.28571	0.444214	-0.4907	-0.217976
R097	1	1	1	1	1	1	5	5	5	5	5	5	5	5	5	5	5	5	5	5	5	1	5	5	1.1585	-1.8907	-2.19038
R098	4	3	3	3	4	4	4	3	3	4	3	4	3	3	5	5	4	4	4	3	4	3.4	3.42857	4.14286	0.301357	0.5093	0.153481
R099	1	2	3	1	4	2	3	3	3	3	3	3	3	3	3	3	2	2	2	2	2	2.2	3	2.28571	-1.55579	-0.6907	1.07458
R100	1	1	1	1	3	3	3	3	2	3	2	3	2	3	2	3	2	2	2	2	2	1.4	2.71429	2.14286	-1.69864	-1.4907	2.53217
R101	4	4	4	4	4	4	4	4	4	4	4	4	4	4	5	5	5	4	4	5	5	4	4	4.71429	0.872786	1.1093	0.968181
R102	2	2	2	2	3	2	5	5	5	5	5	5	5	5	3	4	3	2	2	3	2	2.2	5	2.71429	-1.12721	-0.6907	0.778567
R103	4	4	4	4	4	4	4	3	3	4	4	3	3	4	5	5	4	5	4	5	4	4	3.57143	4.57143	0.729929	1.1093	0.80971
R104	2	2	2	2	3	2	4	4	4	4	4	4	4	4	5	5	5	4	5	5	4	2.2	4	4.71429	0.872786	-0.6907	-0.602833
R105	1	3	4	3	5	5	5	5	5	5	5	5	5	5	5	5	5	5	5	5	5	3.2	5	5	1.1585	0.3093	0.358324
R106	1	2	1	1	3	1	2	5	5	2	2	5	5	2	4	5	3	3	4	3	3	1.6	3.28571	3.57143	-0.270071	-1.2907	0.348581
R107	3	2	5	3	5	4	5	5	5	5	5	5	5	5	5	5	4	4	4	4	5	3.6	5	4.42857	0.587071	0.7093	0.41641
R108	2	2	5	1	3	2	4	4	4	4	4	4	4	4	3	5	3	4	3	3	3	2.6	4	3.42857	-0.412929	-0.2907	0.120038
R109	2	1	1	1	1	2	3	3	3	3	3	3	3	3	4	5	4	4	4	4	4	1.2	3	4.14286	0.301357	-1.6907	-0.509505
R110	3	3	4	2	5	3	4	4	4	4	4	4	4	4	5	5	5	5	5	5	5	3.4	4	5	1.1585	0.5093	0.590024
R111	1	1	1	1	1	1	5	5	5	5	5	5	5	5	5	5	5	4	4	5	5	1	5	4.71429	0.872786	-1.8907	-1.65018
R112	1	1	4	2	3	4	2	5	5	5	5	5	5	5	4	5	5	2	2	5	2	2.2	4.57143	3.57143	-0.270071	-0.6907	0.186538
R113	2	2	3	4	5	5	5	5	5	5	5	5	5	5	4	5	4	4	4	4	4	3.2	5	4.14286	0.301357	0.3093	0.0932098
R114	3	5	5	4	4	3	5	5	5	5	5	5	5	5	4	5	4	5	5	4	4	4.2	5	4.42857	0.587071	1.3093	0.768653
R115	4	4	4	4	4	4	3	1	1	1	3	1	1	1	3	3	2	2	2	2	2	4	1.57143	2.28571	-1.55579	1.1093	-1.72583
R116	4	3	4	2	4	4	4	4	4	4	4	4	4	4	5	5	4	5	4	5	4	3.4	4	4.57143	0.729929	0.5093	0.371753
R117	4	4	4	4	4	4	3	3	3	3	3	3	3	3	4	5	4	5	4	5	4	4	3	4.42857	0.587071	1.1093	0.651238
R118	4	2	2	2	2	3	4	4	4	4	4	4	4	4	4	5	4	4	4	4	4	2.4	4	4.14286	0.301357	-0.4907	-0.147876
R119	4	4	3	4	5	4	4	4	4	4	4	4	4	4	4	5	4	4	4	4	4	4	4	4.14286	0.301357	1.1093	0.334295
R120	5	2	2	2	5	5	5	5	5	5	5	5	5	5	5	5	5	5	5	4	4	3.2	5	4.71429	0.872786	0.3093	0.269953
R121	3	3	4	4	4	4	5	5	5	5	5	5	5	5	4	5	4	4	4	4	4	3.6	5	4.14286	0.301357	0.7093	0.213753
R122	3	3	3	4	4	4	5	5	5	5	5	5	5	5	5	5	5	4	5	4	4	3.4	5	4.57143	0.729929	0.5093	0.371753
R123	2	2	2	2	2	3	4	3	3	4	4	4	4	4	4	5	4	4	4	4	4	2	3.71429	4.14286	0.301357	-0.8907	-0.268419
R124	4	3	4	4	5	2	5	5	5	5	5	5	5	5	5	5	5	5	5	5	5	4	5	5	1.1585	1.1093	1.28512
R125	2	2	4	3	4	4	3	3	3	3	3	3	3	4	4	5	4	4	4	4	4	3	3.14286	4.14286	0.301357	0.1093	0.0329383
R126	1	1	1	1	1	2	4	4	4	4	4	4	4	4	5	5	5	5	5	5	5	1	4	5	1.1585	-1.8907	-2.19038
R127	3	5	4	4	4	4	5	2	2	2	2	5	5	5	4	5	4	5	4	4	5	4	3.28571	4.42857	0.587071	1.1093	0.651238
R128	4	5	5	4	4	4	4	4	4	4	4	4	4	4	4	5	4	5	5	4	4	4.4	4	4.42857	0.587071	1.5093	0.886067
R129	3	2	4	2	4	2	4	4	4	4	4	4	4	4	4	5	4	4	4	4	4	3	4	4.14286	0.301357	0.1093	0.0329383
R130	2	2	2	2	4	2	3	3	3	3	3	3	3	3	4	5	5	4	4	5	4	2.4	3	4.42857	0.587071	-0.4907	-0.288076
R131	1	1	1	1	1	1	3	3	4	4	2	3	2	4	5	5	5	3	5	5	5	1	3.28571	4.71429	0.872786	-1.8907	-1.65018
R132	4	3	3	3	4	4	5	2	2	2	2	2	5	2	5	5	5	5	5	5	5	3.4	2.42857	5	1.1585	0.5093	0.590024
R133	1	2	3	1	4	2	5	5	5	5	5	5	5	5	4	5	4	4	4	4	4	2.2	5	4.14286	0.301357	-0.6907	-0.208147
R134	1	1	1	1	3	3	5	5	5	5	5	5	5	5	5	5	4	5	5	5	5	1.4	5	4.85714	1.01564	-1.4907	-1.51402
R135	4	4	4	4	4	4	4	4	4	4	4	4	4	4	4	5	4	4	4	4	4	4	4	4.14286	0.301357	1.1093	0.334295
R136	2	2	2	2	3	2	4	4	4	4	4	4	4	4	5	5	5	5	5	5	4	2.2	4	4.85714	1.01564	-0.6907	-0.701505
R137	4	4	4	4	4	4	2	2	4	2	2	2	5	5	2	3	2	2	2	2	2	4	2.71429	2.14286	-1.69864	1.1093	-1.8843
R138	2	2	2	2	3	2	3	3	4	4	3	4	3	4	5	5	5	4	4	5	5	2.2	3.57143	4.71429	0.872786	-0.6907	-0.602833
R139	1	3	4	3	5	5	4	4	4	4	4	4	4	4	3	5	5	4	5	3	4	3.2	4	4.14286	0.301357	0.3093	0.0932098
R140	1	2	1	1	3	1	4	4	4	4	4	4	4	4	5	5	5	5	5	5	5	1.6	4	5	1.1585	-1.2907	-1.49528
R141	3	2	5	3	5	4	5	5	5	5	5	5	5	5	2	3	2	2	2	2	2	3.6	5	2.14286	-1.69864	0.7093	-1.20485
R142	2	2	5	1	3	2	3	3	3	3	3	3	2	2	3	3	3	3	3	3	3	2.6	2.85714	3	-0.8415	-0.2907	0.244624
R143	2	1	1	1	1	2	5	5	5	5	5	5	5	5	5	5	5	5	2	5	2	1.2	5	4.14286	0.301357	-1.6907	-0.509505
R144	3	3	4	2	5	3	2	5	5	5	2	2	2	5	3	3	3	3	3	3	3	3.4	3.71429	3	-0.8415	0.5093	-0.428576
R145	1	1	1	1	1	1	4	4	4	4	4	4	4	4	4	5	4	4	4	4	4	1	4	4.14286	0.301357	-1.8907	-0.569776
R146	1	1	4	2	3	4	5	5	5	5	5	5	5	5	5	5	5	2	2	2	5	2.2	5	3.71429	-0.127214	-0.6907	0.0878669
R147	2	2	3	4	5	5	3	3	3	3	3	3	3	3	2	3	2	2	2	2	2	3.2	3	2.14286	-1.69864	0.3093	-0.52539
R148	3	5	5	4	4	3	5	5	5	5	5	5	5	5	5	5	4	5	4	5	5	4.2	5	4.71429	0.872786	1.3093	1.14274
R149	4	4	4	4	4	4	5	5	5	5	5	5	5	5	5	5	5	5	5	4	4	4	5	4.71429	0.872786	1.1093	0.968181
R150	4	3	4	2	4	4	5	5	5	5	5	5	5	5	4	4	4	3	3	4	4	3.4	5	3.71429	-0.127214	0.5093	-0.0647902
R151	4	4	4	4	4	4	4	3	3	4	3	4	3	3	5	5	4	4	4	3	4	4	3.42857	4.14286	0.301357	1.1093	0.334295
R152	4	2	2	2	2	3	3	3	3	3	3	3	3	3	3	3	2	2	2	2	2	2.4	3	2.28571	-1.55579	-0.4907	0.763424
	4	4	3	4	5	4	3	3	2	3	2	3	2	3	2	3	2	2	2	2	2	4	2.71429	2.14286	-1.69864	1.1093	-1.8843
	5	2	2	2	5	5	4	4	4	4	4	4	4	4	5	5	5	4	4	5	5	3.2	4	4.71429	0.872786	0.3093	0.269953
	3	3	4	4	4	4	5	5	5	5	5	5	5	5	3	4	3	2	2	3	2	3.6	5	2.71429	-1.12721	0.7093	-0.799533
	3	3	3	4	4	4	4	3	3	4	4	3	3	4	5	5	4	5	4	5	4	3.4	3.57143	4.57143	0.729929	0.5093	0.371753
	2	2	2	2	2	3	4	4	4	4	4	4	4	4	5	5	5	4	5	5	4	2	4	4.71429	0.872786	-0.8907	-0.77739
	4	3	4	4	5	2	5	5	5	5	5	5	5	5	5	5	5	5	5	5	5	4	5	5	1.1585	1.1093	1.28512
	2	2	4	3	4	4	2	5	5	2	2	5	5	2	4	5	3	3	4	3	3	3	3.28571	3.57143	-0.270071	0.1093	-0.0295188
	1	1	1	1	1	2	5	5	5	5	5	5	5	5	5	5	4	4	4	4	5	1	5	4.42857	0.587071	-1.8907	-1.10998
	3	5	4	4	4	4	4	4	4	4	4	4	4	4	3	5	3	4	3	3	3	4	4	3.42857	-0.412929	1.1093	-0.458062
	4	5	5	4	4	4	3	3	3	3	3	3	3	3	4	5	4	4	4	4	4	4.4	3	4.14286	0.301357	1.5093	0.454838
	3	2	4	2	4	2	4	4	4	4	4	4	4	4	5	5	5	5	5	5	5	3	4	5	1.1585	0.1093	0.126624
	2	2	2	2	4	2	5	5	5	5	5	5	5	5	5	5	5	4	4	5	5	2.4	5	4.71429	0.872786	-0.4907	-0.428276
	1	1	1	1	1	1	2	5	5	5	5	5	5	5	4	5	5	2	2	5	2	1	4.57143	3.57143	-0.270071	-1.8907	0.510624
	4	3	3	3	4	4	5	5	5	5	5	5	5	5	4	5	4	4	4	4	4	3.4	5	4.14286	0.301357	0.5093	0.153481
	1	2	3	1	4	2	5	5	5	5	5	5	5	5	4	5	4	5	5	4	4	2.2	5	4.42857	0.587071	-0.6907	-0.40549
	1	1	1	1	3	3	3	1	1	1	3	1	1	1	3	3	2	2	2	2	2	1.4	1.57143	2.28571	-1.55579	-1.4907	2.31921
	4	4	4	4	4	4	4	4	4	4	4	4	4	4	5	5	4	5	4	5	4	4	4	4.57143	0.729929	1.1093	0.80971
	2	2	2	2	3	2	3	3	3	3	3	3	3	3	4	5	4	5	4	5	4	2.2	3	4.42857	0.587071	-0.6907	-0.40549
	4	4	4	4	4	4	4	4	4	4	4	4	4	4	4	5	4	4	4	4	4	4	4	4.14286	0.301357	1.1093	0.334295
	2	2	2	2	3	2	4	4	4	4	4	4	4	4	4	5	4	4	4	4	4	2.2	4	4.14286	0.301357	-0.6907	-0.208147
	1	3	4	3	5	5	5	5	5	5	5	5	5	5	5	5	5	5	5	4	4	3.2	5	4.71429	0.872786	0.3093	0.269953
	1	2	1	1	3	1	5	5	5	5	5	5	5	5	4	5	4	4	4	4	4	1.6	5	4.14286	0.301357	-1.2907	-0.388962
	3	2	5	3	5	4	5	5	5	5	5	5	5	5	5	5	5	4	5	4	4	3.6	5	4.57143	0.729929	0.7093	0.517738
	2	2	5	1	3	2	4	3	3	4	4	4	4	4	4	5	4	4	4	4	4	2.6	3.71429	4.14286	0.301357	-0.2907	-0.0876045
	2	1	1	1	1	2	5	5	5	5	5	5	5	5	5	5	5	5	5	5	5	1.2	5	5	1.1585	-1.6907	-1.95868
	3	3	4	2	5	3	3	3	3	3	3	3	3	4	4	5	4	4	4	4	4	3.4	3.14286	4.14286	0.301357	0.5093	0.153481
	1	1	1	1	1	1	4	4	4	4	4	4	4	4	5	5	5	5	5	5	5	1	4	5	1.1585	-1.8907	-2.19038
	1	1	4	2	3	4	5	2	2	2	2	5	5	5	4	5	4	5	4	4	5	2.2	3.28571	4.42857	0.587071	-0.6907	-0.40549
	2	2	3	4	5	5	4	4	4	4	4	4	4	4	4	5	4	5	5	4	4	3.2	4	4.42857	0.587071	0.3093	0.181581
	3	5	5	4	4	3	4	4	4	4	4	4	4	4	4	5	4	4	4	4	4	4.2	4	4.14286	0.301357	1.3093	0.394567
	4	4	4	4	4	4	3	3	3	3	3	3	3	3	4	5	5	4	4	5	4	4	3	4.42857	0.587071	1.1093	0.651238
	4	3	4	2	4	4	3	3	4	4	2	3	2	4	5	5	5	3	5	5	5	3.4	3.28571	4.71429	0.872786	0.5093	0.44451
	4	4	4	4	4	4	5	2	2	2	2	2	5	2	5	5	5	5	5	5	5	4	2.42857	5	1.1585	1.1093	1.28512
	4	2	2	2	2	3	5	5	5	5	5	5	5	5	4	5	4	4	4	4	4	2.4	5	4.14286	0.301357	-0.4907	-0.147876
	4	4	3	4	5	4	5	5	5	5	5	5	5	5	5	5	4	5	5	5	5	4	5	4.85714	1.01564	1.1093	1.12665
	5	2	2	2	5	5	4	4	4	4	4	4	4	4	4	5	4	4	4	4	4	3.2	4	4.14286	0.301357	0.3093	0.0932098
	3	3	4	4	4	4	4	4	4	4	4	4	4	4	5	5	5	5	5	5	4	3.6	4	4.85714	1.01564	0.7093	0.720395
	3	3	3	4	4	4	2	2	4	2	2	2	5	5	2	3	2	2	2	2	2	3.4	2.71429	2.14286	-1.69864	0.5093	-0.865119
	2	2	2	2	2	3	3	3	4	4	3	4	3	4	5	5	5	4	4	5	5	2	3.57143	4.71429	0.872786	-0.8907	-0.77739
	4	3	4	4	5	2	4	4	4	4	4	4	4	4	3	5	5	4	5	3	4	4	4	4.14286	0.301357	1.1093	0.334295
	2	2	4	3	4	4	4	4	4	4	4	4	4	4	5	5	5	5	5	5	5	3	4	5	1.1585	0.1093	0.126624
	1	1	1	1	1	2	5	5	5	5	5	5	5	5	2	3	2	2	2	2	2	1	5	2.14286	-1.69864	-1.8907	3.21162
	3	5	4	4	4	4	3	3	3	3	3	3	2	2	3	3	3	3	3	3	3	4	2.85714	3	-0.8415	1.1093	-0.933476
	4	5	5	4	4	4	5	5	5	5	5	5	5	5	5	5	5	5	2	5	2	4.4	5	4.14286	0.301357	1.5093	0.454838
	3	2	4	2	4	2	2	5	5	5	2	2	2	5	3	3	3	3	3	3	3	3	3.71429	3	-0.8415	0.1093	-0.091976
	2	2	2	2	4	2	4	4	4	4	4	4	4	4	4	5	4	4	4	4	4	2.4	4	4.14286	0.301357	-0.4907	-0.147876
	1	1	1	1	1	1	5	5	5	5	5	5	5	5	5	5	5	2	2	2	5	1	5	3.71429	-0.127214	-1.8907	0.240524
	4	3	3	3	4	4	3	3	3	3	3	3	3	3	2	3	2	2	2	2	2	3.4	3	2.14286	-1.69864	0.5093	-0.865119
	1	2	3	1	4	2	5	5	5	5	5	5	5	5	5	5	4	5	4	5	5	2.2	5	4.71429	0.872786	-0.6907	-0.602833
	1	1	1	1	3	3	5	5	5	5	5	5	5	5	5	5	5	5	5	4	4	1.4	5	4.71429	0.872786	-1.4907	-1.30106
	4	4	4	4	4	4	5	5	5	5	5	5	5	5	4	4	4	3	3	4	4	4	5	3.71429	-0.127214	1.1093	-0.141119
	2	2	2	2	3	2	2	2	5	5	2	5	2	2	2	3	2	2	2	2	2	2.2	3.28571	2.14286	-1.69864	-0.6907	1.17325
	4	4	4	4	4	4	4	4	4	4	4	4	4	4	5	5	5	5	5	5	5	4	4	5	1.1585	1.1093	1.28512
	2	2	2	2	3	2	5	5	5	5	5	5	5	5	2	3	2	2	2	2	2	2.2	5	2.14286	-1.69864	-0.6907	1.17325
	1	3	4	3	5	5	5	5	5	2	2	5	2	5	5	5	5	5	5	5	5	3.2	4.14286	5	1.1585	0.3093	0.358324
	1	2	1	1	3	1	4	4	4	4	4	4	4	4	5	5	4	4	4	4	5	1.6	4	4.42857	0.587071	-1.2907	-0.757733
	3	2	5	3	5	4	4	3	3	3	3	3	3	4	4	5	4	4	4	4	4	3.6	3.28571	4.14286	0.301357	0.7093	0.213753
	2	2	5	1	3	2	3	2	3	2	3	3	2	3	4	3	3	3	3	3	3	2.6	2.71429	3.14286	-0.698643	-0.2907	0.203095
	2	1	1	1	1	2	4	4	4	4	4	4	4	4	5	5	4	4	4	4	4	1.2	4	4.28571	0.444214	-1.6907	-0.751033
	3	3	4	2	5	3	2	3	3	2	2	2	2	3	5	5	4	5	4	4	5	3.4	2.42857	4.57143	0.729929	0.5093	0.371753
	1	1	1	1	1	1	5	5	5	5	5	5	5	5	2	2	1	1	5	1	5	1	5	2.42857	-1.41293	-1.8907	2.67142
	1	1	4	2	3	4	4	4	4	4	4	4	4	4	4	5	4	4	4	4	4	2.2	4	4.14286	0.301357	-0.6907	-0.208147
	2	2	3	4	5	5	3	4	4	3	3	3	3	3	5	5	4	4	4	4	4	3.2	3.28571	4.28571	0.444214	0.3093	0.137395
	3	5	5	4	4	3	2	2	5	5	4	5	2	5	2	3	2	2	2	2	2	4.2	4	2.14286	-1.69864	1.3093	-2.22403
	4	4	4	4	4	4	3	3	3	3	3	3	2	3	4	4	2	3	5	4	2	4	3	3.42857	-0.412929	1.1093	-0.458062
	4	3	4	2	4	4	3	3	3	3	3	3	3	3	3	3	2	2	2	3	2	3.4	3	2.42857	-1.41293	0.5093	-0.719605
	4	4	4	4	4	4	3	3	3	3	3	3	3	3	5	5	2	5	5	5	5	4	3	4.57143	0.729929	1.1093	0.80971
	4	2	2	2	2	3	5	5	5	5	5	5	5	5	5	5	5	4	5	4	5	2.4	5	4.71429	0.872786	-0.4907	-0.428276
	4	4	3	4	5	4	5	5	5	5	5	5	5	5	4	5	4	4	4	2	4	4	5	3.85714	0.0156429	1.1093	0.0173526
	5	2	2	2	5	5	4	4	4	4	4	4	4	4	5	5	5	5	5	5	5	3.2	4	5	1.1585	0.3093	0.358324
	3	3	4	4	4	4	3	3	3	3	3	3	3	3	4	5	4	5	5	4	5	3.6	3	4.57143	0.729929	0.7093	0.517738
	3	3	3	4	4	4	5	5	5	5	5	5	5	5	5	5	5	4	4	5	5	3.4	5	4.71429	0.872786	0.5093	0.44451
	2	2	2	2	2	3	5	5	5	5	5	5	5	5	4	5	4	4	4	4	4	2	5	4.14286	0.301357	-0.8907	-0.268419
	4	3	4	4	5	2	3	3	3	3	3	3	3	3	5	5	4	5	5	4	5	4	3	4.71429	0.872786	1.1093	0.968181
	2	2	4	3	4	4	3	3	3	3	3	3	3	3	5	5	4	5	5	4	5	3	3	4.71429	0.872786	0.1093	0.0953955
	1	1	1	1	1	2	4	4	4	4	4	4	4	4	4	5	4	4	4	4	4	1	4	4.14286	0.301357	-1.8907	-0.569776
	3	5	4	4	4	4	4	4	4	4	4	4	4	4	5	5	4	4	4	4	5	4	4	4.42857	0.587071	1.1093	0.651238
	4	5	5	4	4	4	3	3	3	3	3	3	3	3	5	5	3	4	4	3	3	4.4	3	3.85714	0.0156429	1.5093	0.0236098
	3	2	4	2	4	2	4	4	4	4	4	4	4	4	5	5	5	5	5	5	5	3	4	5	1.1585	0.1093	0.126624
	2	2	2	2	4	2	2	4	4	2	2	2	2	4	1	1	1	1	1	1	1	2.4	2.85714	1	-2.8415	-0.4907	1.39432
	1	1	1	1	1	1	5	5	5	5	5	5	5	5	5	5	5	5	5	5	5	1	5	5	1.1585	-1.8907	-2.19038
	4	3	3	3	4	4	2	5	4	2	4	2	2	4	2	3	3	3	3	2	3	3.4	3.28571	2.71429	-1.12721	0.5093	-0.57409
	1	2	3	1	4	2	5	5	5	5	4	4	4	5	5	5	5	2	1	2	5	2.2	4.71429	3.57143	-0.270071	-0.6907	0.186538
	1	1	1	1	3	3	5	5	5	5	5	5	5	5	5	5	5	5	5	2	5	1.4	5	4.57143	0.729929	-1.4907	-1.0881
	4	4	4	4	4	4	3	3	3	3	3	3	3	3	3	3	2	2	2	3	2	4	3	2.42857	-1.41293	1.1093	-1.56736
	2	2	2	2	3	2	3	3	3	3	3	3	3	3	5	5	4	4	5	4	4	2.2	3	4.42857	0.587071	-0.6907	-0.40549
	4	4	4	4	4	4	3	3	3	3	3	3	3	3	5	5	5	5	2	5	5	4	3	4.57143	0.729929	1.1093	0.80971
	2	2	2	2	3	2	3	3	4	4	3	4	4	3	5	5	3	3	3	3	5	2.2	3.42857	3.85714	0.0156429	-0.6907	-0.0108045
	1	3	4	3	5	5	5	5	5	5	3	4	3	3	1	1	3	3	1	1	5	3.2	4.28571	2.14286	-1.69864	0.3093	-0.52539
	1	2	1	1	3	1	4	5	5	4	4	4	4	4	4	4	4	4	3	4	5	1.6	4.28571	4	0.1585	-1.2907	-0.204576
	3	2	5	3	5	4	5	5	5	5	3	3	3	2	2	2	3	2	2	2	4	3.6	4	2.42857	-1.41293	0.7093	-1.00219
	2	2	5	1	3	2	3	3	3	3	4	4	4	3	4	4	4	4	4	4	5	2.6	3.28571	4.14286	0.301357	-0.2907	-0.0876045
	2	1	1	1	1	2	3	4	3	3	3	2	2	2	2	2	3	2	2	2	3	1.2	2.85714	2.28571	-1.55579	-1.6907	2.63037
	3	3	4	2	5	3	3	4	3	3	3	3	3	3	4	3	5	5	3	3	5	3.4	3.14286	4	0.1585	0.5093	0.0807241
	1	1	1	1	1	1	2	3	3	2	3	3	3	3	1	1	3	1	1	1	2	1	2.71429	1.42857	-2.41293	-1.8907	4.56212
	1	1	4	2	3	4	3	4	3	3	4	4	4	5	5	3	5	4	3	2	5	2.2	3.71429	3.85714	0.0156429	-0.6907	-0.0108045
	2	2	3	4	5	5	4	4	3	3	4	3	4	4	5	1	3	2	2	1	4	3.2	3.57143	2.57143	-1.27007	0.3093	-0.392833
	3	5	5	4	4	3	3	4	4	3	4	3	4	4	1	1	1	2	2	2	3	4.2	3.57143	1.71429	-2.12721	1.3093	-2.78516
	4	4	4	4	4	4	4	4	3	4	4	3	4	4	4	2	5	3	4	3	4	4	3.71429	3.57143	-0.270071	1.1093	-0.29959
	4	3	4	2	4	4	3	4	3	3	4	3	4	4	1	1	1	1	1	1	5	3.4	3.42857	1.57143	-2.27007	0.5093	-1.15615
	4	4	4	4	4	4	3	4	3	3	4	3	4	4	4	2	3	4	2	2	5	4	3.42857	3.14286	-0.698643	1.1093	-0.775005
	4	2	2	2	2	3	3	4	4	3	4	3	4	4	3	4	5	5	3	2	5	2.4	3.57143	3.85714	0.0156429	-0.4907	-0.00767595
	4	4	3	4	5	4	2	4	3	3	4	3	4	4	5	4	4	3	3	3	5	4	3.28571	3.85714	0.0156429	1.1093	0.0173526
	5	2	2	2	5	5	4	4	4	4	4	3	4	4	4	4	4	4	3	4	4	3.2	3.85714	3.85714	0.0156429	0.3093	0.00483834
	3	3	4	4	4	4	4	4	5	4	4	3	4	4	4	2	4	4	2	3	4	3.6	4	3.28571	-0.555786	0.7093	-0.394219
	3	3	3	4	4	4	4	4	4	3	4	3	4	4	4	4	4	4	5	4	5	3.4	3.71429	4.28571	0.444214	0.5093	0.226238
	2	2	2	2	2	3	4	4	4	4	4	3	4	4	2	2	2	3	2	2	3	2	3.85714	2.28571	-1.55579	-0.8907	1.38574
	4	3	4	4	5	2	4	5	4	3	4	3	4	4	3	4	5	4	3	4	5	4	3.85714	4	0.1585	1.1093	0.175824
	2	2	4	3	4	4	5	5	3	3	4	3	4	4	2	2	5	5	5	3	5	3	3.85714	3.85714	0.0156429	0.1093	0.00170976
	3	5	5	4	4	3	4	5	5	5	3	3	2	2	4	4	4	4	3	2	5	4.2	3.85714	3.71429	-0.127214	1.3093	-0.166562
	4	4	4	4	4	3	5	5	5	5	4	3	4	4	3	4	4	4	4	4	5	4	4.42857	4	0.1585	1.1093	0.175824
	3	2	2	2	4	2	4	5	5	4	3	2	4	2	2	2	2	3	2	2	4	2.6	3.57143	2.42857	-1.41293	-0.2907	0.410738
	4	3	4	4	4	4	5	5	5	5	2	2	2	2	4	4	5	2	3	3	5	3.8	3.71429	3.71429	-0.127214	0.9093	-0.115676
	2	2	3	3	4	2	3	3	3	3	4	5	5	5	4	3	4	4	2	2	5	2.8	3.71429	3.42857	-0.412929	-0.0907	0.0374526
	4	2	4	2	5	4	3	4	3	3	4	3	4	3	1	1	1	2	1	1	4	3.4	3.28571	1.57143	-2.27007	0.5093	-1.15615
	4	4	4	3	3	4	3	4	3	3	4	4	4	4	4	4	4	4	5	4	5	3.6	3.57143	4.28571	0.444214	0.7093	0.315081
	5	5	5	4	3	4	2	3	3	2	3	3	3	3	5	4	4	4	5	4	5	4.4	2.71429	4.42857	0.587071	1.5093	0.886067
	2	2	2	3	4	4	3	4	3	3	5	4	4	5	4	2	4	2	2	2	4	2.6	3.85714	2.85714	-0.984357	-0.2907	0.286153
	1	1	1	1	1	1	4	4	3	3	5	5	4	4	2	2	4	2	2	2	4	1	4	2.57143	-1.27007	-1.8907	2.40132
	1	1	1	1	4	3	3	4	4	3	4	3	4	3	1	1	1	1	1	1	3	1.6	3.42857	1.28571	-2.55579	-1.2907	3.29875
	2	2	4	2	4	2	4	4	3	4	5	5	4	5	3	3	4	4	2	3	5	2.8	4.28571	3.42857	-0.412929	-0.0907	0.0374526
	1	2	2	2	2	2	3	4	3	3	4	4	4	4	3	1	4	2	2	2	5	1.8	3.57143	2.71429	-1.12721	-1.0907	1.22945
	1	2	3	1	3	2	3	4	3	3	5	4	5	4	1	1	3	3	1	1	5	2	3.71429	2.14286	-1.69864	-0.8907	1.51298
	4	3	3	3	4	4	3	4	4	3	5	5	4	3	4	4	4	4	3	4	5	3.4	3.85714	4	0.1585	0.5093	0.0807241
	3	2	4	3	5	3	2	4	3	3	4	4	4	4	2	2	3	2	2	2	4	3.4	3.42857	2.42857	-1.41293	0.5093	-0.719605
	1	1	1	1	3	4	4	4	4	4	5	4	3	5	4	4	4	4	4	4	5	1.4	4.28571	4.14286	0.301357	-1.4907	-0.449233
	3	3	4	2	4	3	4	4	5	4	4	2	4	4	2	2	3	2	2	2	3	3.2	3.85714	2.28571	-1.55579	0.3093	-0.481205
	2	2	4	2	4	3	4	4	4	3	4	4	5	4	4	3	5	5	3	3	5	2.8	3.85714	4	0.1585	-0.0907	-0.014376
	3	2	3	2	2	3	4	4	4	4	4	3	5	3	1	1	3	1	1	1	2	2.4	3.71429	1.42857	-2.41293	-0.4907	1.18402
	3	2	2	3	4	3	4	5	4	3	4	2	4	2	5	3	5	4	3	2	5	2.8	3.42857	3.85714	0.0156429	-0.0907	-0.00141881
	3	4	3	3	5	5	5	5	3	3	5	5	5	5	5	1	3	2	2	1	4	3.6	4.42857	2.57143	-1.27007	0.7093	-0.900862
	3	5	5	4	4	3	4	5	5	5	5	5	5	5	1	1	1	2	2	2	3	4.2	4.85714	1.71429	-2.12721	1.3093	-2.78516
	4	4	4	4	4	3	5	5	5	5	5	5	5	5	4	2	5	3	4	3	4	4	5	3.57143	-0.270071	1.1093	-0.29959
	3	2	2	2	4	2	4	5	5	4	4	2	4	2	1	1	1	1	1	1	5	2.6	3.71429	1.57143	-2.27007	-0.2907	0.65991
	4	3	4	4	4	4	5	5	5	5	2	2	2	1	4	2	3	4	2	2	5	3.8	3.57143	3.14286	-0.698643	0.9093	-0.635276
	2	2	3	3	4	2	3	3	3	3	5	4	4	3	3	4	5	5	3	2	5	2.8	3.42857	3.85714	0.0156429	-0.0907	-0.00141881
	4	2	4	2	5	4	3	4	3	3	3	3	3	2	5	4	4	3	3	3	5	3.4	3	3.85714	0.0156429	0.5093	0.00796691
	4	4	4	3	3	4	3	4	3	3	4	3	4	3	4	4	4	4	3	4	4	3.6	3.28571	3.85714	0.0156429	0.7093	0.0110955
	5	5	5	4	3	4	2	3	3	2	5	4	4	3	4	2	4	4	2	3	4	4.4	3.14286	3.28571	-0.555786	1.5093	-0.838847
	2	2	2	3	4	4	3	4	3	3	3	3	3	3	4	4	4	4	5	4	5	2.6	3.14286	4.28571	0.444214	-0.2907	-0.129133
	1	1	1	1	1	1	4	4	3	3	4	3	3	3	2	2	2	3	2	2	3	1	3.42857	2.28571	-1.55579	-1.8907	2.94152
	1	1	1	1	4	3	3	4	4	3	2	3	2	3	3	4	5	4	3	4	5	1.6	3.14286	4	0.1585	-1.2907	-0.204576
	2	2	4	2	4	2	4	4	3	4	4	3	4	3	2	2	5	5	5	3	5	2.8	3.57143	3.85714	0.0156429	-0.0907	-0.00141881
	1	2	2	2	2	2	3	4	3	3	3	3	2	2	4	4	4	4	3	2	5	1.8	3	3.71429	-0.127214	-1.0907	0.138753
	1	2	3	1	3	2	3	4	3	3	4	3	4	4	3	4	4	4	4	4	5	2	3.42857	4	0.1585	-0.8907	-0.141176
	4	3	3	3	4	4	3	4	4	3	3	2	4	2	2	2	2	3	2	2	4	3.4	3	2.42857	-1.41293	0.5093	-0.719605
	3	2	4	3	5	3	2	4	3	3	2	2	2	2	4	4	5	2	3	3	5	3.4	2.57143	3.71429	-0.127214	0.5093	-0.0647902
	1	1	1	1	3	4	4	4	4	4	4	5	5	5	4	3	4	4	2	2	5	1.4	4.28571	3.42857	-0.412929	-1.4907	0.615553
	3	3	4	2	4	3	4	4	5	4	4	3	4	3	1	1	1	2	1	1	4	3.2	3.85714	1.57143	-2.27007	0.3093	-0.702133
	2	2	4	2	4	3	4	4	4	3	4	4	4	4	4	4	4	4	5	4	5	2.8	3.85714	4.28571	0.444214	-0.0907	-0.0402902
